# Supplementary material for: Real-Time Single-Cell Measurement and Kinetic Modeling of Daunorubicin Uptake in Multidrug-Resistant Leukemia Cells Using a Microfluidic Biochip
Source: Pathophysiology. 2026 Apr 21;33(2):28. doi: 10.3390/pathophysiology33020028 (PMC13108144; doi:10.3390/pathophysiology33020028)
Supplement: Supplementary file 1 [file pathophysiology-33-00028-s001.zip]

Archive with 1 entries (1 files):
- pathophysiology-4134911-supplementary.pdf
